# Supplementary material for: Damage Burden in Polish Patients with Antiphospholipid Syndrome Measured Using Damage Index for Antiphospholipid Syndrome (DIAPS)
Source: Biomedicines. 2025 Jul 8;13(7):1671. doi: 10.3390/biomedicines13071671 (PMC12292454; doi:10.3390/biomedicines13071671)
Supplement: Supplementary file 1 [file biomedicines-13-01671-s001.zip]

Archive with 1 entries (1 files):
- biomedicines-3633237-supplementary.pdf
